# Supplementary material for: Validation data for the use of bradykinin and substance P protease activity assays with capillary blood and blood cards
Source: Data Brief. 2019 Nov 23;28:104873. doi: 10.1016/j.dib.2019.104873 (PMC6909208; doi:10.1016/j.dib.2019.104873)
Supplement: Multimedia component 1 [file mmc1.xlsx]

## Sheet: Figure 1
Degradation of 1 nmol DBK in 1 µL fresh blood
Volume readout of JustTLC:
	5 min	10 min	15 min	20 min	30 min	45 min	60 min	75 min	90 min	120 min
DBK1-9	618.73	510.67	455.28	319.66	241.13	101.42	79.17	68.58	53.72	71.78
DBK1-3	0	0	0	11.58	16.56	40.54	46.55	76.8	96.28	129.96
DBK1-5	135.7	261.97	415.72	545.75	788.28	1017.5	975.28	955.45	997.53	921.72
DBK1-8	29.99	50.75	76.4	84.81	105.31	75.78	30.56	21.011	10.84	11.99
E	35.66	23.14	19.81	15.93	13.99	0	0	0	0	0
F	0	0	0	0	0	7.2	7.95	9.33	9.18	11.22
combined	820.08	846.53	967.21	977.73	1165.27	1242.44	1139.51	1131.17	1167.55	1146.67
Relative values:
	5 min	10 min	15 min	20 min	30 min	45 min	60 min	75 min	90 min	120 min
%(DBK1-9)	0.754475	0.603251	0.470715	0.326941	0.206931	0.0816297	0.0694772	0.0606274	0.0460109	0.0625987
%(DBK1-3)	0	0	0	0.0118438	0.0142113	0.0326293	0.0408509	0.0678942	0.0824633	0.113337
%(DBK1-5)	0.165472	0.309463	0.429814	0.558181	0.676478	0.818953	0.855877	0.844656	0.854379	0.803823
%(DBK1-8)	0.0365696	0.0599506	0.0789901	0.0867417	0.0903739	0.0609929	0.0268185	0.0185746	0.0092844	0.0104564
%(E)	0.0434836	0.0273351	0.0204816	0.0162928	0.0120058	0	0	0	0	0
%(F)	0	0	0	0	0	0.00579505	0.00697668	0.00824809	0.00786262	0.00978486
Dried Bloodspots incubated with 1 nmol DBK and 10 µL HEPES-buffer
Dried bloodspots were stored at -20 °C for 7 days
Volume readout of JustTLC:
	5 min	10 min	20 min	30 min	45 min	60 min	75 min
DBK1-9	263.66	292.14	186.5	114.98	74.06	33.52	0
DBK1-5	23.51	51.28	103.76	128.92	250.41	272.12	380.32
DBK1-8	18.4	37.22	47.23	49.13	60.87	45.53	21.25
combined	305.57	380.64	337.49	293.03	385.34	351.17	401.57
Relative values:
	5 min	10 min	20 min	30 min	45 min	60 min	75 min
%(DBK1-9)	0.862846	0.767497	0.552609	0.392383	0.192194	0.0954523	0
%(DBK1-5)	0.0769382	0.13472	0.307446	0.439955	0.649842	0.774895	0.947083
%(DBK1-8)	0.0602153	0.0977827	0.139945	0.167662	0.157964	0.129652	0.0529173

## Sheet: Figure 2
Figure on the left:
See Figure 4 healthy volunteer, 29 y, male
Figure on the right:
see Figure 5, healthy volunteer us and Figure 4 healthy volunteer, male, 29y

## Sheet: Figure 3
Dried bloodspots of a healthy volunteer incubated with DBK
		absolute values as per JustTLC readout				relative values
Day no.	Replicate no.	DBK1-9	DBK1-8	DBK1-5		combined	%DBK1-9	%DBK1-8	%DBK1-5
6	2	131.3	124.7	995.41		1251.41	0.104922	0.0996476	0.795431
6	1	132.98	73.92	824.89		1031.79	0.128883	0.0716425	0.799475
6	3	134.06	75.14	934.19		1143.39	0.117248	0.0657169	0.817035
2	2	170.11	112.16	1019.5		1301.77	0.130676	0.0861596	0.783164
2	1	157.43	109.27	1012.8		1279.5	0.12304	0.0854005	0.791559
2	3	116.45	104.48	1002.1		1223.03	0.0952143	0.0854272	0.819358
3	2	203.34	223.63	874.32		1301.29	0.15626	0.171853	0.671887
3	3	254.16	254.22	842.81		1351.19	0.188101	0.188145	0.623754
3	1	191.61	214.58	775.37		1181.56	0.162167	0.181607	0.656226
7	2	151.74	133.71	981		1266.45	0.119815	0.105579	0.774606
7	3	181.89	144.31	966.51		1292.71	0.140704	0.111634	0.747662
7	1	134.98	130.99	926.03		1192	0.113238	0.109891	0.776871
8	1	181.42	244.43	854.97		1280.82	0.141644	0.190839	0.667518
8	2	165.91	225.95	851.6		1243.46	0.133426	0.181711	0.684863
8	3	154.91	231.42	870.94		1257.27	0.123211	0.184065	0.692723
10	1	107.48	115.19	359.52		557.6	0.192755	0.206582	0.600664
10	2	93.95	106.78	334.93		557.27	0.16859	0.191613	0.639798
10	3	98.17	109.63	356.54		564.34	0.173955	0.194262	0.631782
9	1	147.84	100	314.82		562.66	0.262752	0.177727	0.559521
9	2	134.66	106.25	327.11		568.02	0.237069	0.187053	0.575878
9	3	125.15	97.67	304.76		527.58	0.237215	0.185128	0.577656
1	1	134.06	127.6	345.48		607.14	0.220806	0.210166	0.569029
1	2	156.11	117.19	365.35		638.65	0.244437	0.183496	0.572066
1	3	122.49	124.59	326.75		573.83	0.21346	0.21712	0.56942
5	1	92.75	99.35	418.08		610.18	0.152004	0.162821	0.685175
5	2	101.03	101.23	408.17		610.43	0.165506	0.165834	0.66866
5	3	89.95	90.28	400.03		580.26	0.155017	0.155585	0.689398
4	1	135.59	118.29	357.73		611.61	0.221694	0.193408	0.584899
4	2	122.24	107.04	371.16		600.44	0.203584	0.178269	0.618147
4	3	158.86	124.89	352.09		635.84	0.249843	0.196417	0.55374
11	1	109.09	128.72	369.39		607.2	0.179661	0.211989	0.60835
11	2	71	76.96	187.31		335.27	0.21177	0.229546	0.558684
11	3	136.17	139.71	402.47		678.35	0.200737	0.205956	0.593307
12	1	47.03	53.4	453.95		554.38	0.0848335	0.0963238	0.818843
12	2	74.98	78.77	487.67		641.42	0.116897	0.122806	0.760297
12	3	55	57.85	472.46		585.31	0.0939673	0.0988365	0.807196
						mean	0.165697	0.158063	0.67624
						Standard deviation	0.0477675	0.0458735	0.0867733

## Sheet: Figure 4
Dried bloodspots incubated with DBK
Healthy volunteer, male, 29 y
			absolute values as per JustTLC readout					relative values
Storage time /d	Replicate No.	DBK1-9	DBK1-5	DBK1-8	DBK1-3	combined		%DBK1-9	%DBK1-5	%DBK1-8	%DBK1-3
1	TV_M1.1	220	675.44	166.81	22.17	1084.42		0.202873	0.622858	0.153824	0.0204441
1	TV_M1.2	268.99	704.24	230.29	27.42	1230.94		0.218524	0.572116	0.187085	0.0222757
1	TV_M1.3	281.7	731.31	222.06	14.49	1249.56		0.225439	0.585254	0.177711	0.0115961
2	TV_M2.1	204.33	713.7	189.25	19.79	1127.07		0.181293	0.633235	0.167913	0.0175588
2	TV_M2.2	194.16	717.78	186.56	26.81	1125.31		0.172539	0.637851	0.165785	0.0238245
2	TV_M2.3	212.74	724.97	196.22	14.19	1148.12		0.185294	0.631441	0.170905	0.0123593
3	TV_M3.1	274.6	613.01	179.28	16.31	1083.2		0.253508	0.565925	0.16551	0.0150572
3	TV_M3.2	323.35	653.74	205.34	32.35	1214.78		0.26618	0.538155	0.169035	0.0266303
3	TV_M3.3	230.92	660.68	180.41	25.2	1097.21		0.210461	0.602145	0.164426	0.0229673
4	TV_M4.1	360.53	594.14	237.95	21.52	1214.14		0.296943	0.48935	0.195982	0.0177245
4	TV_M4.2	330.19	602.06	220.08	33.94	1186.27		0.278343	0.507524	0.185523	0.0286107
4	TV_M4.3	312.84	606.06	208.66	19.15	1146.71		0.272815	0.528521	0.181964	0.0167
6	TV_M6.1	305.04	539.66	221.97	22.94	1089.61		0.279953	0.495278	0.203715	0.0210534
6	TV_M6.2	297.35	444.95	164.37	20.42	927.09		0.320735	0.479943	0.177297	0.0220259
6	TV_M6.3	370.46	598.26	221.24	15.54	1205.5		0.307308	0.496275	0.183526	0.0128909
7	TV_M7.1	361.83	499.65	263.55	23.9	1148.93		0.314928	0.434883	0.229387	0.020802
7	TV_M7.2	413.39	527.94	275.34	19.17	1235.84		0.334501	0.427191	0.222796	0.0155117
7	TV_M7.3	386.44	525.41	266.74	20.08	1198.67		0.322391	0.438327	0.22253	0.0167519
8	TV_M8.1	383.76	496.32	190.33	16.02	1086.43		0.35323	0.456836	0.175188	0.0147455
8	TV_M8.2	324.6	398.52	151.08	19.77	893.97		0.363099	0.445787	0.168999	0.0221148
8	TV_M8.3	392.04	499.85	199.56	16.27	1107.72		0.353916	0.451242	0.180154	0.0146878
13	TV_M13.1	556.85	508.82	248.6	22.18	1336.45		0.416664	0.380725	0.186015	0.0165962
13	TV_M13.2	458.67	527.85	235.65	17.24	1239.41		0.370071	0.425888	0.190131	0.0139098
13	TV_M13.3	312.84	496.48	181.25	17.76	1008.33		0.310256	0.492378	0.179753	0.0176133
Healthy volunteer, male, 34 y
			absolute values as per JustTLC readout					relative values
Storage time /d	Replicate No.	DBK1-9	DBK1-5	DBK1-8	DBK1-3	combined		%DBK1-9	%DBK1-5	%DBK1-8	%DBK1-3
1	TV_M1.1	220	675.44	166.81	22.17	1084.42		0.202873	0.622858	0.153824	0.0204441
1	TV_M1.2	268.99	704.24	230.29	27.42	1230.94		0.218524	0.572116	0.187085	0.0222757
1	TV_M1.3	281.7	731.31	222.06	14.49	1249.56		0.225439	0.585254	0.177711	0.0115961
2	TV_M2.1	204.33	713.7	189.25	19.79	1127.07		0.181293	0.633235	0.167913	0.0175588
2	TV_M2.2	194.16	717.78	186.56	26.81	1125.31		0.172539	0.637851	0.165785	0.0238245
2	TV_M2.3	212.74	724.97	196.22	14.19	1148.12		0.185294	0.631441	0.170905	0.0123593
3	TV_M3.1	274.6	613.01	179.28	16.31	1083.2		0.253508	0.565925	0.16551	0.0150572
3	TV_M3.2	323.35	653.74	205.34	32.35	1214.78		0.26618	0.538155	0.169035	0.0266303
3	TV_M3.3	230.92	660.68	180.41	25.2	1097.21		0.210461	0.602145	0.164426	0.0229673
4	TV_M4.1	360.53	594.14	237.95	21.52	1214.14		0.296943	0.48935	0.195982	0.0177245
4	TV_M4.2	330.19	602.06	220.08	33.94	1186.27		0.278343	0.507524	0.185523	0.0286107
4	TV_M4.3	312.84	606.06	208.66	19.15	1146.71		0.272815	0.528521	0.181964	0.0167
6	TV_M6.1	305.04	539.66	221.97	22.94	1089.61		0.279953	0.495278	0.203715	0.0210534
6	TV_M6.2	297.35	444.95	164.37	20.42	927.09		0.320735	0.479943	0.177297	0.0220259
6	TV_M6.3	370.46	598.26	221.24	15.54	1205.5		0.307308	0.496275	0.183526	0.0128909
7	TV_M7.1	361.83	499.65	263.55	23.9	1148.93		0.314928	0.434883	0.229387	0.020802
7	TV_M7.2	413.39	527.94	275.34	19.17	1235.84		0.334501	0.427191	0.222796	0.0155117
7	TV_M7.3	386.44	525.41	266.74	20.08	1198.67		0.322391	0.438327	0.22253	0.0167519
8	TV_M8.1	383.76	496.32	190.33	16.02	1086.43		0.35323	0.456836	0.175188	0.0147455
8	TV_M8.2	324.6	398.52	151.08	19.77	893.97		0.363099	0.445787	0.168999	0.0221148
8	TV_M8.3	392.04	499.85	199.56	16.27	1107.72		0.353916	0.451242	0.180154	0.0146878
13	TV_M13.1	556.85	508.82	248.6	22.18	1336.45		0.416664	0.380725	0.186015	0.0165962
13	TV_M13.2	458.67	527.85	235.65	17.24	1239.41		0.370071	0.425888	0.190131	0.0139098
13	TV_M13.3	312.84	496.48	181.25	17.76	1008.33		0.310256	0.492378	0.179753	0.0176133

## Sheet: Figure 5
Incubation of dried bloodspots and DBK
Samples were stored at -20 °C for the specified time
Volunteer an, 23 y, female
				absolute values as per JustTLC readout				relative values
days of storage	Replicate No.		DBK1-9	DBK1-8	DBK1-5	combined		%DBK1-9	%DBK1-8	%DBK1-5
8	1		83.1	198.32	297.36	578.78		0.143578	0.342652	0.51377
8	2		72.61	207.67	333.53	613.81		0.118294	0.338329	0.543377
8	3		86.74	211.66	342.69	641.09		0.135301	0.330156	0.534543
10	1		88.88	144.5	306.98	540.36		0.164483	0.267414	0.568103
10	2		97.34	181.47	340.65	619.46		0.157137	0.292949	0.549914
10	3		101.75	199.95	374.62	676.32		0.150447	0.295644	0.553909
1	1		110.68	153.23	242.56	506.47		0.218532	0.302545	0.478923
1	2		128.38	204.69	287.39	620.46		0.206911	0.3299	0.463189
1	3		152.77	201.04	285.56	639.37		0.238938	0.314435	0.446627
4	1		137.15	160.1	336.75	634		0.216325	0.252524	0.531151
4	2		110.97	162.77	360.7	634.44		0.17491	0.256557	0.568533
4	3		86.52	170.58	365.87	622.97		0.138883	0.273817	0.5873
1	1		110	154.07	331.83	595.9		0.184595	0.25855	0.556855
1	2		117.47	140.53	325.59	583.59		0.201289	0.240803	0.557909
1	3		121	158.92	334.11	614.03		0.197059	0.258815	0.544127
3	1		112.44	124.55	323.31	560.3		0.200678	0.222292	0.57703
3	2		103.19	139.71	347.07	589.97		0.174907	0.236809	0.588284
3	3		51.4	91.21	293.73	436.34		0.117798	0.209034	0.673168
							mean	0.174448	0.279068	0.546484
							Standard deviation	0.0349769	0.0398626	0.049772
Volunteer aw, 24 y, female
				absolute values as per JustTLC readout				relative values
days of storage	Replicate No.		DBK1-9	DBK1-8	DBK1-5	combined		%DBK1-9	%DBK1-8	%DBK1-5
14	1		154.19	284.84	560.87	999.9		0.154205	0.284868	0.560926
14	3		163.95	301.97	668.88	1134.8		0.144475	0.2661	0.589425
14	2		136.45	257.53	667.68	1061.66		0.128525	0.242573	0.628902
?	1		283.79	354.02	651.46	1289.27		0.220117	0.274589	0.505294
?	2		267.29	339.58	646.74	1253.61		0.213216	0.270882	0.515902
28	1		87.01	141.15	422.63	650.79		0.133699	0.21689	0.649411
28	2		76.43	119.48	354.4	550.31		0.138885	0.217114	0.644001
28	3		77.5	103.81	339.99	521.3		0.148667	0.199137	0.652196
1	1		125.06	176.83	302.97	604.86		0.206759	0.292349	0.500893
1	2		98.02	173.81	291.9	563.73		0.173878	0.308321	0.517801
1	3		66.66	117.87	229.98	414.51		0.160816	0.28436	0.554824
4	1		140.39	168.63	270.96	579.98		0.24206	0.290751	0.467189
4	2		164.35	189.88	287.32	641.55		0.256176	0.295971	0.447853
4	3		146.69	156.96	257.47	561.12		0.261424	0.279726	0.45885
1	1		108.45	171.5	327.22	607.17		0.178616	0.282458	0.538926
1	2		127.71	178.55	322.5	628.76		0.203114	0.283972	0.512914
1	3		122.4	163.99	329.27	615.66		0.198811	0.266365	0.534824
2	1		97.07	145.49	374.23	616.79		0.157379	0.235883	0.606738
2	2		124.08	145.97	366.79	636.84		0.194837	0.22921	0.575953
2	3		114.16	144.99	369.56	628.71		0.181578	0.230615	0.587807
7	1		138.77	179.96	316.49	635.22		0.21846	0.283303	0.498237
7	2		117.4	161.56	314.43	593.39		0.197846	0.272266	0.529888
7	3		117.22	139.39	265.89	522.5		0.224344	0.266775	0.50888
							mean	0.188604	0.264108	0.547288
							Standard deviation	0.0379915	0.0288625	0.0593263
Volunteer da, 43 y, female
				absolute values as per JustTLC readout				relative values
days of storage	Replicate No.		DBK1-9	DBK1-8	DBK1-5	combined		%DBK1-9	%DBK1-8	%DBK1-5
21	1		135.93	175.58	767.1	1078.61		0.126023	0.162784	0.711193
21	3		179.78	193.54	824.3	1197.62		0.150114	0.161604	0.688282
21	2		116.29	148.1	754.67	1019.06		0.114115	0.14533	0.740555
48	1		155.24	161.09	358.53	674.86		0.230033	0.238701	0.531266
48	2		106.59	125.25	324.24	556.08		0.191681	0.225237	0.583082
48	3		132.97	140.45	296.04	569.46		0.233502	0.246637	0.519861
1	1		137.41	132.56	254.37	524.34		0.262063	0.252813	0.485124
1	2		145.68	149.28	280.93	575.89		0.252965	0.259216	0.487819
1	3		131	131.71	269.22	531.93		0.246273	0.247608	0.506119
3	1		73.76	112.16	404.91	590.83		0.124841	0.189835	0.685324
3	2		73.16	112.36	405.77	591.29		0.123729	0.190025	0.686245
3	3		101.59	98.44	380.69	580.72		0.174938	0.169514	0.655548
3	1		98.07	122.65	403.39	624.11		0.157136	0.19652	0.646344
3	2		104.48	122.53	392.89	619.9		0.168543	0.197661	0.633796
3	3		93.37	111.45	395.73	600.55		0.155474	0.18558	0.658946
							mean	0.180762	0.204604	0.614634
							Standard deviation	0.0500542	0.036295	0.0845763
Volunteer jr, 29 y, female
				absolute values as per JustTLC readout				relative values
days of storage	Replicate No.		DBK1-9	DBK1-8	DBK1-5	combined		%DBK1-9	%DBK1-8	%DBK1-5
2	1		140.49	174.37	807.61	1122.47		0.125161	0.155345	0.719494
2	2		222.74	237.64	852.78	1313.16		0.169621	0.180968	0.649411
2	3		167.86	213.04	856.26	1237.16		0.135682	0.172201	0.692117
17	1		147.76	137.6	367.9	653.26		0.226189	0.210636	0.563175
17	2		100.61	108.82	315.78	525.21		0.191561	0.207193	0.601245
17	3		106.84	115.77	337.38	559.99		0.190789	0.206736	0.602475
19	1		82.1	87.82	418.73	588.65		0.139472	0.149189	0.71134
19	2		140.03	103.65	403.6	647.28		0.216336	0.160132	0.623532
19	3		89.1	108.06	418.34	615.5		0.14476	0.175565	0.679675
25	1		115.52	86.72	471.69	673.93		0.171412	0.128678	0.699909
25	2		86.83	76.72	454.17	617.72		0.140565	0.124199	0.735236
25	3		82.04	79.41	459.1	620.55		0.132205	0.127967	0.739828
							mean	0.165313	0.166567	0.66812
							Standard deviation	0.0329038	0.0298833	0.0562781
volunteer mb, 34 y, male
				absolute values as per JustTLC readout				relative values
days of storage	Replicate No.		DBK1-9	DBK1-8	DBK1-5	combined		%DBK1-9	%DBK1-8	%DBK1-5
8	3		157.41	214.82	798.03	1170.26		0.134509	0.183566	0.681925
8	1		146.28	242.44	897.96	1286.68		0.113688	0.188423	0.697889
8	2		157.96	235.71	881.75	1275.42		0.123849	0.18481	0.691341
13	2		238.56	328.75	798.8	1366.11		0.174627	0.240647	0.584726
13	3		257.09	339.4	828.17	1424.66		0.180457	0.238232	0.581311
13	1		147.03	244.82	773.99	1165.84		0.126115	0.209995	0.66389
21	2		147.17	152.37	828.06	1127.6		0.130516	0.135128	0.734356
21	1		120.17	161.45	800.48	1082.1		0.111053	0.149201	0.739747
21	3		145.92	215.22	868.61	1229.75		0.118658	0.175011	0.706331
51	1		101.44	67.05	427.33	595.82		0.170253	0.112534	0.717213
51	2		89.51	97.14	453.38	640.03		0.139853	0.151774	0.708373
51	3		85.49	72.32	437.52	595.33		0.143601	0.121479	0.73492
1	1		114.27	120.74	392.48	627.49		0.182106	0.192417	0.625476
1	2		72.47	131.75	379.59	583.81		0.124133	0.225673	0.650194
1	3		116.45	111.25	381.5	609.2		0.191152	0.182617	0.626231
1	1		66.49	91.71	413.4	571.6		0.116323	0.160444	0.723233
1	2		72.5	75.84	411.04	559.38		0.129608	0.135579	0.734814
1	3		44.27	52.64	322.21	419.12		0.105626	0.125596	0.768777
1	1		53.95	87.73	368.83	510.51		0.105679	0.171848	0.722474
1	2		62.81	63.61	351.45	477.87		0.131437	0.133112	0.735451
1	3		59.46	67.09	304.4	430.95		0.137974	0.155679	0.706346
5	1		140.51	129.16	397.27	666.94		0.210679	0.193661	0.595661
5	2		95.94	113.94	388.51	598.39		0.16033	0.190411	0.649259
5	3		104.31	119.53	382.01	605.85		0.172171	0.197293	0.630536
							mean	0.1431	0.17313	0.68377
							Standard deviation	0.0290714	0.0351876	0.0529136
volunteer sk, 54 y, female
				absolute values as per JustTLC readout				relative values
days of storage	Replicate No.		DBK1-9	DBK1-8	DBK1-5	combined		%DBK1-9	%DBK1-8	%DBK1-5
14	3		97.21	100.75	820.93	1018.89		0.0954077	0.0988821	0.80571
14	2		116.4	138.6	934.05	1189.05		0.0978933	0.116564	0.785543
14	1		115.26	103.29	925.85	1144.4		0.100717	0.0902569	0.809027
1	1		95.72	113.86	382.82	592.4		0.16158	0.192201	0.646219
1	2		117.63	115.04	398.26	630.93		0.186439	0.182334	0.631227
1	3		129.58	98.46	399.29	627.33		0.206558	0.156951	0.636491
1	1		112	98.06	392.94	603		0.185738	0.16262	0.651642
1	2		91.09	87	355.95	534.04		0.170568	0.162909	0.666523
1	3		82.67	78.64	358.19	519.5		0.159134	0.151376	0.68949
1	1		85.43	71.51	413.17	570.11		0.149848	0.125432	0.72472
1	2		72.35	104.13	439.19	615.67		0.117514	0.169133	0.713353
1	3		66.69	77.9	396.52	541.11		0.123247	0.143963	0.73279
4	1		106.71	101.57	379.59	587.87		0.18152	0.172776	0.645704
4	2		80.63	80.85	302.18	463.66		0.173899	0.174373	0.651728
4	3		112.31	119.61	400.67	632.59		0.17754	0.18908	0.63338
1	1		53.63	118.92	422.04	594.59		0.0901966	0.200003	0.7098
1	2		63.16	94.06	378.56	535.78		0.117884	0.175557	0.706559
1	3		139.26	174.01	454.58	767.85		0.181364	0.22662	0.592017
1	1		68.51	103.51	466.02	638.04		0.107376	0.162231	0.730393
1	2		59.21	90.49	439.64	589.34		0.100468	0.153545	0.745987
1	3		58.4	82.62	465.59	606.61		0.0962727	0.1362	0.767528
3	1		79.67	76.5	436.43	592.6		0.134441	0.129092	0.736466
3	2		50.89	42.4	389.28	482.57		0.105456	0.0878629	0.806681
3	3		62.51	62	426.54	551.05		0.113438	0.112512	0.77405
							mean	0.138937	0.15302	0.708043
							Standard deviation	0.036536	0.0347673	0.0623247
volunteer us, 29 y, male
				absolute values as per JustTLC readout				relative values
days of storage	Replicate No.		DBK1-9	DBK1-8	DBK1-5	combined		%DBK1-9	%DBK1-8	%DBK1-5
13	2		131.3	124.7	995.41	1251.41		0.104922	0.0996476	0.795431
13	1		132.98	73.92	824.89	1031.79		0.128883	0.0716425	0.799475
13	3		134.06	75.14	934.19	1143.39		0.117248	0.0657169	0.817035
4	2		170.11	112.16	1019.5	1301.77		0.130676	0.0861596	0.783164
4	1		157.43	109.27	1012.8	1279.5		0.12304	0.0854005	0.791559
4	3		116.45	104.48	1002.1	1223.03		0.0952143	0.0854272	0.819358
4	2		203.34	223.63	874.32	1301.29		0.15626	0.171853	0.671887
4	3		254.16	254.22	842.81	1351.19		0.188101	0.188145	0.623754
4	1		191.61	214.58	775.37	1181.56		0.162167	0.181607	0.656226
25	2		151.74	133.71	981	1266.45		0.119815	0.105579	0.774606
25	3		181.89	144.31	966.51	1292.71		0.140704	0.111634	0.747662
25	1		134.98	130.99	926.03	1192		0.113238	0.109891	0.776871
26	1		181.42	244.43	854.97	1280.82		0.141644	0.190839	0.667518
26	2		165.91	225.95	851.6	1243.46		0.133426	0.181711	0.684863
26	3		154.91	231.42	870.94	1257.27		0.123211	0.184065	0.692723
42	1		107.48	115.19	359.52	557.6		0.192755	0.206582	0.600664
42	2		93.95	106.78	334.93	557.27		0.16859	0.191613	0.639798
42	3		98.17	109.63	356.54	564.34		0.173955	0.194262	0.631782
34	1		147.84	100	314.82	562.66		0.262752	0.177727	0.559521
34	2		134.66	106.25	327.11	568.02		0.237069	0.187053	0.575878
34	3		125.15	97.67	304.76	527.58		0.237215	0.185128	0.577656
1	1		134.06	127.6	345.48	607.14		0.220806	0.210166	0.569029
1	2		156.11	117.19	365.35	638.65		0.244437	0.183496	0.572066
1	3		122.49	124.59	326.75	573.83		0.21346	0.21712	0.56942
11	1		92.75	99.35	418.08	610.18		0.152004	0.162821	0.685175
11	2		101.03	101.23	408.17	610.43		0.165506	0.165834	0.66866
11	3		89.95	90.28	400.03	580.26		0.155017	0.155585	0.689398
5	1		135.59	118.29	357.73	611.61		0.221694	0.193408	0.584899
5	2		122.24	107.04	371.16	600.44		0.203584	0.178269	0.618147
5	3		158.86	124.89	352.09	635.84		0.249843	0.196417	0.55374
11	1		109.09	128.72	369.39	607.2		0.179661	0.211989	0.60835
11	2		71	76.96	187.31	335.27		0.21177	0.229546	0.558684
11	3		136.17	139.71	402.47	678.35		0.200737	0.205956	0.593307
12	1		47.03	53.4	453.95	554.38		0.0848335	0.0963238	0.818843
12	2		74.98	78.77	487.67	641.42		0.116897	0.122806	0.760297
12	3		55	57.85	472.46	585.31		0.0939673	0.0988365	0.807196
							mean	0.165697	0.158063	0.67624
							Standard deviation	0.0464318	0.0469408	0.0866173
volunteer fh, 25 y, female
				absolute values as per JustTLC readout				relative values
days of storage	Replicate No.		DBK1-9	DBK1-8	DBK1-5	combined		%DBK1-9	%DBK1-8	%DBK1-5
1	1		329	310.11	659.35	1298.46		0.253377	0.238829	0.507794
1	2		326.34	299.77	615.38	1241.49		0.262862	0.24146	0.495679
1	3		328.85	305.6	635.44	1269.89		0.258959	0.240651	0.50039
1+14	1		142.69	125.63	291.69	560.01		0.254799	0.224335	0.520866
1+14	2		141.41	143.11	316.85	601.37		0.235146	0.237973	0.52688
1+14	3		160.51	129.09	266.79	556.39		0.288485	0.232014	0.479502
1+19	1		161.14	109.84	321.49	592.47		0.27198	0.185393	0.542627
1+19	2		162.2	114.03	308.46	584.69		0.277412	0.195026	0.527562
1+19	3		115.76	106.18	307.47	529.41		0.218659	0.200563	0.580779
1	1		102.07	114.23	270.38	486.68		0.209727	0.234713	0.55556
1	2		147.67	163.49	323.64	634.8		0.232624	0.257546	0.50983
1	3		131.02	133.55	312.51	577.08		0.22704	0.231424	0.541537
2	1		92.84	111.78	316.3	520.92		0.178223	0.214582	0.607195
2	2		73.26	109.89	322.31	505.46		0.144937	0.217406	0.637657
2	3		87.59	127.82	332.75	548.16		0.159789	0.23318	0.607031
2	1		107.33	127.08	387.24	621.65		0.172653	0.204424	0.622923
2	2		71.94	105.39	377.47	554.8		0.129668	0.18996	0.680371
2	3		120.58	129.28	364.55	614.41		0.196253	0.210413	0.593333
							mean	0.2207	0.221661	0.55764
							Standard deviation	0.0570951	0.0458366	0.118449

## Sheet: Figure 6
See Figure 5. In addition:
Volunteer an, 23 y, female
storage at -20 °C:
				absolute values as per JustTLC readout				relative values
days of storage	Replicate No.		DBK1-9	DBK1-8	DBK1-5	combined		%DBK1-9	%DBK1-8	%DBK1-5
10	1		119.8	155.64	392.33	667.77		0.179403	0.233074	0.587523
10	2		140.84	161.47	372.52	674.83		0.208704	0.239275	0.552021
10	3		137.49	160.57	388.94	687		0.200131	0.233726	0.566143
Volunteer aw, 24 y, female
storage at -20 °C:
				absolute values as per JustTLC readout				relative values
days of storage	Replicate No.		DBK1-9	DBK1-8	DBK1-5	combined		%DBK1-9	%DBK1-8	%DBK1-5
14	1		86.65	157.6	325.01	569.26		0.152215	0.276851	0.570934
14	2		117.71	172.76	312.71	603.18		0.195149	0.286415	0.518436
14	3		136.21	179.34	315.83	631.38		0.215734	0.284044	0.500222
storage at RT
				absolute values as per JustTLC readout				relative values
days of storage	Replicate No.		DBK1-9	DBK1-8	DBK1-5	combined		%DBK1-9	%DBK1-8	%DBK1-5
?	2		367.84	270.03	493.53	1131.4		0.325119	0.238669	0.436212
?	3		454.15	361.63	537.43	1353.21		0.335609	0.267239	0.397152
?	1		407.77	301.09	537.43	1246.29		0.327187	0.241589	0.431224
15	1		330.81	325.48	478.97	1135.26		0.291396	0.286701	0.421903
15	3		308.82	328.6	505.8	1143.22		0.270132	0.287434	0.442435
15	2		320.51	322.92	489.95	1133.38		0.282791	0.284918	0.432291
Volunteer da, 43 y, female
storage at -20 °C:
				absolute values as per JustTLC readout				relative values
days of storage	Replicate No.		DBK1-9	DBK1-8	DBK1-5	combined		%DBK1-9	%DBK1-8	%DBK1-5
9	1		80.93	86.33	378.95	546.21		0.148166	0.158053	0.693781
9	2		77.32	108.63	410.52	596.47		0.129629	0.182121	0.688249
9	3		99.39	120.7	406.7	626.79		0.15857	0.192568	0.648862
Volunteer jr, 29 y, female
storage at -20 °C:
				absolute values as per JustTLC readout				relative values
days of storage	Replicate No.		DBK1-9	DBK1-8	DBK1-5	combined		%DBK1-9	%DBK1-8	%DBK1-5
33	1		133.97	95.21	433.59	662.77		0.202136	0.143655	0.654209
33	2		90.63	57.96	326.45	475.04		0.190784	0.122011	0.687205
33	3		91.61	72.18	393.71	557.5		0.164323	0.129471	0.706206
Volunteer mb, 34 y, male
storage at RT
				absolute values as per JustTLC readout				relative values
days of storage	Replicate No.		DBK1-9	DBK1-8	DBK1-5	combined		%DBK1-9	%DBK1-8	%DBK1-5
3	2		220.58	228.38	766.54	1215.5		0.181473	0.18789	0.630638
3	3		228.44	249.31	737.84	1215.59		0.187925	0.205094	0.606981
3	1		329.28	300.57	797.99	1427.84		0.230614	0.210507	0.558879
8	3		228.14	231.44	774.8	1234.38		0.184822	0.187495	0.627684
8	2		190.66	184.8	707.75	1083.21		0.176014	0.170604	0.653382
8	1		152.62	213.54	759.82	1125.98		0.135544	0.189648	0.674808
13	1		404.06	262.7	700.47	1367.23		0.295532	0.19214	0.512328
13	3		407.97	266.34	754.71	1429.02		0.285489	0.186379	0.528131
13	2		368.66	248.1	698.24	1315		0.28035	0.188669	0.530981
Volunteer sk, 54 y, female
storage at RT
				absolute values as per JustTLC readout				relative values
days of storage	Replicate No.		DBK1-9	DBK1-8	DBK1-5	combined		%DBK1-9	%DBK1-8	%DBK1-5
6	1		155.81	146.93	248.96	551.7		0.282418	0.266322	0.45126
6	2		150.21	141.12	264.39	555.72		0.270298	0.253941	0.475761
6	3		145.73	154.18	264.7	564.61		0.258107	0.273073	0.468819
15	3		306.41	166.54	671.1	1144.05		0.267829	0.145571	0.5866
15	2		309.5	176.39	687.08	1172.97		0.26386	0.150379	0.585761
15	1		240.5	157.47	658.63	1056.6		0.227617	0.149035	0.623348
19	3		265.24	173.01	642.37	1080.62		0.245452	0.160103	0.594446
19	2		291.08	182.9	700.59	1174.57		0.247818	0.155717	0.596465
19	1		280.92	201.06	723	1204.98		0.233133	0.166858	0.60001
Volunteer us, 29 y, male
storage at RT
				absolute values as per JustTLC readout				relative values
days of storage	Replicate No.		DBK1-9	DBK1-8	DBK1-5	combined		%DBK1-9	%DBK1-8	%DBK1-5
3	1		242.67	189.43	735.91	1168.01		0.207764	0.162182	0.630055
3	2		234.45	178.38	815.74	1228.57		0.190832	0.145193	0.663975
3	3		177.05	156.71	783.42	1117.18		0.158479	0.140273	0.701248
4	1		263.71	215.67	863.43	1342.81		0.196387	0.160611	0.643002
4	3		251.07	203.44	834.47	1288.98		0.194782	0.15783	0.647388
4	2		265.7	192.13	789.84	1247.67		0.212957	0.153991	0.633052
4	3		343.55	241.73	613.83	1199.11		0.286504	0.201591	0.511905
4	1		322.41	250.83	629.72	1202.96		0.268014	0.208511	0.523475
4	2		356.13	245.81	639.18	1241.12		0.286942	0.198055	0.515003
11	2		347.13	216.25	511.71	1075.09		0.322885	0.201146	0.475969
11	3		440.16	233.65	537.91	1211.72		0.363252	0.192825	0.443923
11	1		367.22	214.71	519.71	1101.64		0.333339	0.1949	0.47176
15	3		342.1	136.44	587.38	1065.92		0.320943	0.128002	0.551054
15	2		298.85	183.12	627.07	1109.04		0.269467	0.165116	0.565417
15	1		259.8	151.58	560.82	972.2		0.267229	0.155914	0.576857
18	3		425.47	206.16	606.66	1238.29		0.343595	0.166488	0.489918
18	1		387.26	199.97	590.05	1177.28		0.328945	0.169858	0.501198
18	2		313.54	175.52	541.66	1030.72		0.304195	0.170289	0.525516
